# Supplementary material for: The 5-Hydroxymethylcytosine Landscape of Prostate Cancer
Source: Cancer Res. 2022 Oct 17;82(21):3888–902. doi: 10.1158/0008-5472.CAN-22-1123 (PMC9627125; doi:10.1158/0008-5472.CAN-22-1123)
Supplement: Supplementary Table [file can-22-1123_supplementary_table_1_suppst1.xlsx]

## Sheet: mCRPC tissue cohort
mCRPC tissue cohort
N patients	93
N samples	100
Disease stage
mCRPC	93
Sample type
Tumor tissue	93
Normal adjacent tissue	7
Median age (range)	71 (45-90)
Metastatic site
Bone	42
Lymph node	34
Liver	11
Other	6
Prior ARSI
Abiraterone	23
Enzalutamide	16
Both	18
Neither	36
mCRPC paired tissue and cfDNA
N patients with paried tissue-cfDNA sample	13
N matched samples	15
N samples in full tissue cohort	12
Disease stage
mCRPC	15
Sample type
Tumor tissue	15
cfDNA	15

## Sheet: Localized prostate cancer
Localized prostate cancer tissue
N patients	52
N samples	52
Disease stage
Localized prostate cancer	52
Sample type
Tumor tissue	52
Age median (range)	61 (49-77)
Gleason score
3+3	11
3+4	26
4+3	10
4+4	4
NA	1
T-stage
T1c	1
T2a	3
T2b	1
T2c	23
T3a	16
T3b	7
NA	1
Pretreatment PSA, median (range)	7 (2-39)
Primary therapy
RadP	50
NA	2

## Sheet: mCRPC cfDNA cohort
cfDNA cohort
N patients	64
N samples	64
Disease stage
mCRPC	64
Sample type
cfDNA	64
Median age (range)	75 (54-98)
Time to CRPC from ADT (months), median (range)	13 (0-90)
Docetaxel for mHSPC
No	53
Yes	11
PSA at 1L, median (range)	31 (1-1293)
ALP at 1L, median (range)	122 (55-923)
Missing ALP 1L	4
Hb at 1L, median (range)	123 (72-161)
Missing Hb 1L	3
LDH at 1L, median (range)	226 (86-1502)
Missing LDH 1L	17
Albumin at 1L, median (range)	40 (25-47)
Missing ALbumin 1L	19
1L treatmentfor mCRPC
Abiraterone	24
Enzalutamide	40
Visceral metastases
No	55
Yes	9
