# Supplementary material for: The 5-Hydroxymethylcytosine Landscape of Prostate Cancer
Source: Cancer Res. 2022 Oct 17;82(21):3888–902. doi: 10.1158/0008-5472.CAN-22-1123 (PMC9627125; doi:10.1158/0008-5472.CAN-22-1123)
Supplement: Supplementary Table [file can-22-1123_supplementary_table_2_suppst2.xlsx]

## Sheet: Table_S2_sample_characteristics
sample_id	sample_type	disease_stage	biopsy_site	SeqID_5hmC	duplication_5hmc	read_pairs_passed_all_filters_5hmC	SeqID_input	duplication_input	read_pairs_passed_all_filters_input
BSGD54	tissue	Benign prostate	Prostate	seq016286	0.071497	29883148	NA	NA	NA
BSGD55	tissue	Benign prostate	Prostate	seq016287	0.059412	26797791	NA	NA	NA
BSGD56	tissue	Benign prostate	Prostate	seq016288	0.05491	28322713	NA	NA	NA
BSGD57	tissue	Benign prostate	Prostate	seq016289	0.048029	35559146	NA	NA	NA
BSGD58	tissue	Benign prostate	Prostate	seq016290	0.070752	35203476	NA	NA	NA
CPCG0196	tissue	Localized PCa	Prostate	seq009280	0.053393	20455387	seq009256	0.031376	19679333
CPCG0208	tissue	Localized PCa	Prostate	seq009281	0.094278	21813829	seq009257	0.033437	20245164
CPCG0210	tissue	Localized PCa	Prostate	seq009282	0.052141	17641367	seq009258	0.031667	12935316
CPCG0235	tissue	Localized PCa	Prostate	seq009283	0.114998	27677620	seq009259	0.030883	18598048
CPCG0236	tissue	Localized PCa	Prostate	seq009346	0.080674	22048941	seq009322	0.030626	16058299
CPCG0238	tissue	Localized PCa	Prostate	seq009284	0.049453	20739148	seq009260	0.03056	22065875
CPCG0241	tissue	Localized PCa	Prostate	seq009285	0.253137	16060003	seq009261	0.032037	20001438
CPCG0246	tissue	Localized PCa	Prostate	seq009286	0.076966	21714673	seq009262	0.033338	19337451
CPCG0248	tissue	Localized PCa	Prostate	seq009287	0.051978	19401470	seq009263	0.046315	20178252
CPCG0249	tissue	Localized PCa	Prostate	seq009347	0.058298	22959030	seq009323	0.027589	14750621
CPCG0250	tissue	Localized PCa	Prostate	seq009288	0.066294	21172228	seq009264	0.033948	21361674
CPCG0256	tissue	Localized PCa	Prostate	seq009337	0.034036	18028156	seq009313	0.027164	15735336
CPCG0258	tissue	Localized PCa	Prostate	seq009289	0.06871	21207191	seq009265	0.031131	21653871
CPCG0260	tissue	Localized PCa	Prostate	seq009290	0.05934	20708974	seq009266	0.032687	21097997
CPCG0263	tissue	Localized PCa	Prostate	seq009349	0.058002	22461323	seq009325	0.030562	13680406
CPCG0266	tissue	Localized PCa	Prostate	seq009291	0.070721	17863443	seq009267	0.032731	17138048
CPCG0324	tissue	Localized PCa	Prostate	seq009350	0.04894	20313004	seq009326	0.029689	14925648
CPCG0331	tissue	Localized PCa	Prostate	seq009338	0.048995	21625076	seq009314	0.028525	17197571
CPCG0336	tissue	Localized PCa	Prostate	seq009339	0.04719	22971606	seq009315	0.02781	17248298
CPCG0341	tissue	Localized PCa	Prostate	seq009293	0.088023	18442748	seq009269	0.035726	16243707
CPCG0342	tissue	Localized PCa	Prostate	seq009340	0.050839	23211932	seq009316	0.028774	19147116
CPCG0344	tissue	Localized PCa	Prostate	seq009294	0.128299	18981754	seq009270	0.036271	14654665
CPCG0345	tissue	Localized PCa	Prostate	seq009341	0.051519	24172715	seq009317	0.028343	16529017
CPCG0346	tissue	Localized PCa	Prostate	seq009342	0.075001	22504514	seq009318	0.030825	16251978
CPCG0348	tissue	Localized PCa	Prostate	seq009295	0.121229	21679579	seq009271	0.032806	11258758
CPCG0349	tissue	Localized PCa	Prostate	seq009296	0.065112	18874097	seq009272	0.032936	20495517
CPCG0350	tissue	Localized PCa	Prostate	seq009351	0.057879	22839422	seq009327	0.029448	19270285
CPCG0352	tissue	Localized PCa	Prostate	seq009297	0.071342	24330577	seq009273	0.033613	22400208
CPCG0353	tissue	Localized PCa	Prostate	seq009298	0.071485	22790993	seq009274	0.033172	19785203
CPCG0354	tissue	Localized PCa	Prostate	seq009366	0.064401	33081558	seq009362	0.030065	28953054
CPCG0355	tissue	Localized PCa	Prostate	seq009299	0.065377	20590334	seq009275	0.032489	20792740
CPCG0356	tissue	Localized PCa	Prostate	seq009300	0.069003	21409761	seq009276	0.032214	20361654
CPCG0357	tissue	Localized PCa	Prostate	seq009301	0.132221	18037228	seq009277	0.033723	11983167
CPCG0358	tissue	Localized PCa	Prostate	seq009302	0.064588	20968143	seq009278	0.035312	21190180
CPCG0360	tissue	Localized PCa	Prostate	seq009303	0.068863	21130582	seq009279	0.033633	20668768
CPCG0361	tissue	Localized PCa	Prostate	seq009343	0.035581	14443869	seq009319	0.028615	19052747
CPCG0362	tissue	Localized PCa	Prostate	seq009357	0.0759	46898558	seq009352	0.030039	24867849
CPCG0368	tissue	Localized PCa	Prostate	seq009360	0.043816	15073584	seq009355	0.031436	29762506
CPCG0369	tissue	Localized PCa	Prostate	seq009367	0.10615	32247026	seq009363	0.031696	23319038
CPCG0371	tissue	Localized PCa	Prostate	seq009368	0.148999	29387262	seq009364	0.041216	24807138
CPCG0372	tissue	Localized PCa	Prostate	seq009328	0.062271	21769865	seq009304	0.028591	15661136
CPCG0373	tissue	Localized PCa	Prostate	seq009345	0.070762	22704425	seq009321	0.030278	17016084
CPCG0374	tissue	Localized PCa	Prostate	seq009329	0.074152	22664851	seq009305	0.028213	16192629
CPCG0375	tissue	Localized PCa	Prostate	seq009330	0.050748	21195453	seq009306	0.02884	18556817
CPCG0377	tissue	Localized PCa	Prostate	seq009331	0.050407	20911895	seq009307	0.027827	17309337
CPCG0379	tissue	Localized PCa	Prostate	seq009332	0.067008	21088010	seq009308	0.03784	63660360
CPCG0380	tissue	Localized PCa	Prostate	seq009333	0.083673	19326619	seq009309	0.042283	27797204
CPCG0382	tissue	Localized PCa	Prostate	seq009334	0.090798	23435785	seq009310	0.030266	17626456
CPCG0391	tissue	Localized PCa	Prostate	seq009335	0.070673	23270410	seq009311	0.032629	17732048
CPCG0394	tissue	Localized PCa	Prostate	seq009344	0.208214	17773893	seq009320	0.081651	35912829
CPCG0458	tissue	Localized PCa	Prostate	seq009348	0.052921	20271482	seq009324	0.029508	17777417
CPCG0545	tissue	Localized PCa	Prostate	seq009336	0.06369	18090201	seq009312	0.028311	15816623
DTB-003-BL	tissue	mCRPC	Liver	seq004688	0.075093	28303507	seq004594	0.026998	22895620
DTB-005-BL	tissue	mCRPC	Bone	seq004418	0.093369	22000941	seq004396	0.028013	21291837
DTB-008-BL	tissue	mCRPC	Bone	seq004621	0.06306	20559722	seq004575	0.03011	21883919
DTB-011-BL	tissue	mCRPC	Lymph_node	seq004531	0.083904	17765173	seq004488	0.028416	23119563
DTB-018-BL	tissue	mCRPC	Lymph_node	seq004504	0.110753	18371993	seq004460	0.032076	21862700
DTB-019-PRO	tissue	mCRPC	Bone	seq004540	0.118983	20914228	seq004497	0.028736	22774766
DTB-020-BL	tissue	mCRPC	Liver	seq004509	0.087229	18189440	seq004466	0.032747	22975969
DTB-021-BL	tissue	mCRPC	Bone	seq004633	0.059977	19170814	seq004587	0.030798	20906409
DTB-022-BL	tissue	mCRPC	Bone	seq004632	0.085075	20024229	seq004586	0.031558	21714033
DTB-023-BL	tissue	mCRPC	Lymph_node	seq004521	0.128608	26108391	seq004478	0.02884	24443949
DTB-024-PRO	tissue	mCRPC	Liver	seq004705	0.049149	21956836	seq004611	0.027454	23588470
DTB-034-BL	tissue	mCRPC	Lymph_node	seq004429	0.125434	21871085	seq004407	0.02945	22225081
DTB-036-BL	tissue	mCRPC	Lymph_node	seq004538	0.117634	23299193	seq004495	0.027351	21592974
DTB-037-BL	tissue	mCRPC	Bone	seq004537	0.183478	19629388	seq004494	0.025027	20546319
DTB-040-BL	tissue	mCRPC	Liver	seq004501	0.056286	19395571	seq004457	0.030761	20680027
DTB-042-BL	tissue	mCRPC	Bone	seq004428	0.16899	22694680	seq004406	0.031311	22378580
DTB-053-BL	tissue	mCRPC	Bone	seq004534	0.200542	23957587	seq004491	0.027338	22434468
DTB-055-PRO	tissue	mCRPC	Other	seq004696	0.109058	23923635	seq004602	0.026986	23455260
DTB-059-BL	tissue	mCRPC	Liver	seq004409	0.087612	22528742	seq004387	0.029393	23402652
DTB-060-BL	tissue	mCRPC	Other	seq004426	0.065815	18445995	seq004404	0.031176	24132850
DTB-061-BL	tissue	mCRPC	Liver	seq004506	0.06204	19025886	seq004462	0.031613	19467459
DTB-063-BL	tissue	mCRPC	Lymph_node	seq004617	0.073411	25727007	seq004571	0.030035	20913748
DTB-064-BL	tissue	mCRPC	Bone	seq004419	0.12875	19697119	seq004397	0.0303	22737309
DTB-067-PRO	tissue	mCRPC	Liver	seq004622	0.095557	19895847	seq004576	0.030648	23061355
DTB-069-BL	tissue	mCRPC	Lymph_node	seq004505	0.1025	19458937	seq004461	0.033071	22888458
DTB-071-BL	tissue	mCRPC	Lymph_node	seq004430	0.144136	24856264	seq004408	0.030202	25249967
DTB-074-BL	tissue	mCRPC	Bone	seq004620	0.071922	19457460	seq004574	0.030513	20610838
DTB-077-PRO	tissue	mCRPC	Bone	seq004519	0.134085	19606493	seq004476	0.032095	23656411
DTB-080-BL	tissue	mCRPC	Lymph_node	seq004697	0.102912	31491990	seq004603	0.027753	24887602
DTB-083-BL	tissue	mCRPC	Lymph_node	seq004699	0.067493	19850152	seq004605	0.0282	22270232
DTB-085-BL	tissue	mCRPC	Lymph_node	seq004700	0.119611	22250854	seq004606	0.027665	22298159
DTB-089-BL	tissue	mCRPC	Bone	seq004618	0.074403	26555326	seq004572	0.029312	20940967
DTB-090-PRO	tissue	mCRPC	Lymph_node	seq004684	0.043726	9798664	seq004590	0.028706	24874843
DTB-091-BL	tissue	mCRPC	Bone	seq004693	0.130385	19274193	seq004599	0.027306	20684069
DTB-092-BL	tissue	mCRPC	Bone	seq004614	0.070555	23463898	seq004568	0.030141	20360605
DTB-094-BL	tissue	mCRPC	Lymph_node	seq004515	0.070005	16997278	seq004472	0.032299	23276163
DTB-097-PRO	tissue	mCRPC	Liver	seq004613	0.064178	23723919	seq004567	0.030157	19932207
DTB-098-PRO2	tissue	mCRPC	Lymph_node	seq004687	0.089851	21849149	seq004593	0.027446	20841694
DTB-100-BL	tissue	mCRPC	Lymph_node	seq004511	0.090223	20068475	seq004468	0.0335	23542235
DTB-101-BL	tissue	mCRPC	Other	seq004524	0.086969	19750375	seq004481	0.029433	24660155
DTB-104-BL	tissue	mCRPC	Lymph_node	seq004698	0.069619	43147902	seq004604	0.026911	22504122
DTB-111-PRO	tissue	mCRPC	Lymph_node	seq004417	0.126769	21712131	seq004395	0.029996	23979498
DTB-119-PRO	tissue	mCRPC	Bone	seq004422	0.083734	25910213	seq004400	0.029384	22408745
DTB-119-PRO_cfdna	cfdna	mCRPC	cfDNA	seq006707	0.296459	11231878	seq006695	0.054868	15999078
DTB-121-BL	tissue	mCRPC	Liver	seq004413	0.075563	23137665	seq004391	0.029087	21496331
DTB-124-BL	tissue	mCRPC	Bone	seq004533	0.111041	20079044	seq004490	0.028401	25048882
DTB-126-BL	tissue	mCRPC	Bone	seq004514	0.080682	17661742	seq004471	0.031122	23353468
DTB-127-PRO	tissue	mCRPC	Lymph_node	seq004626	0.103702	20025676	seq004580	0.028875	19633645
DTB-127-PRO_cfdna	cfdna	mCRPC	cfDNA	seq006629	0.049399	24066096	seq006610	0.033305	24321076
DTB-128-BL	tissue	mCRPC	Bone	seq004692	0.083815	17282498	seq004598	0.025071	20376960
DTB-129-BL	tissue	mCRPC	Lymph_node	seq004691	0.059929	18739240	seq004597	0.026481	22095280
DTB-132-BL	tissue	mCRPC	Other	seq004427	0.113083	24251965	seq004405	0.030054	22248988
DTB-137-PRO	tissue	mCRPC	Bone	seq004512	0.108086	19326034	seq004469	0.032889	20800046
DTB-138-BL	tissue	mCRPC	Other	seq004701	0.136278	22361779	seq004607	0.027141	22833209
DTB-140-BL	tissue	mCRPC	Bone	seq004520	0.069103	26499245	seq004477	0.028102	21689578
DTB-140-BL_cfdna	cfdna	mCRPC	cfDNA	seq006632	0.049153	25067146	seq006613	0.031519	21296029
DTB-141-BL	tissue	mCRPC	Bone	seq004416	0.108901	22624641	seq004394	0.030504	23055607
DTB-143-BL	tissue	mCRPC	Bone	seq004535	0.087776	22794321	seq004492	0.028548	23919668
DTB-146-BL	tissue	mCRPC	Bone	seq004527	0.075474	25202887	seq004484	0.029072	23714941
DTB-149-BL	tissue	mCRPC	Bone	seq004630	0.07656	22669589	seq004584	0.029929	20720328
DTB-149-BL_cfdna	cfdna	mCRPC	cfDNA	seq006633	0.05326	24034667	seq006614	0.033585	22855246
DTB-149-PRO	tissue	mCRPC	Bone	seq000673	0.09022	18420604	seq000660	0.035364	11170107
DTB-149-PRO_cfdna	cfdna	mCRPC	cfDNA	seq006710	0.081434	15076467	seq006698	0.038095	30778714
DTB-151-BL	tissue	mCRPC	Lymph_node	seq004631	0.071216	18545571	seq004585	0.029378	19445496
DTB-156-BL	tissue	mCRPC	Bone	seq004629	0.092464	23070153	seq004583	0.029137	20304839
DTB-159-BL	tissue	mCRPC	Bone	seq004503	0.056917	20802124	seq004459	0.031237	20239534
DTB-165-PRO	tissue	mCRPC	Bone	seq004502	0.111103	19287052	seq004458	0.031501	20261954
DTB-165-PRO_cfdna	cfdna	mCRPC	cfDNA	seq006634	0.056416	24886018	seq006615	0.03499	23087729
DTB-167-PRO	tissue	mCRPC	Bone	seq004424	0.083099	24569230	seq004402	0.030623	24121916
DTB-170-BL	tissue	mCRPC	Lymph_node	seq004423	0.10527	24255527	seq004401	0.030479	23409095
DTB-172-BL	tissue	mCRPC	Bone	seq004523	0.08461	18547536	seq004480	0.027712	23655495
DTB-173-BL	tissue	mCRPC	Lymph_node	seq004612	0.070259	23031713	seq004566	0.030458	21580609
DTB-175-BL	tissue	mCRPC	Liver	seq004536	0.133158	19932904	seq004493	0.027501	21282351
DTB-176-BL	tissue	mCRPC	Other	seq004516	0.078471	19003331	seq004473	0.031467	22397782
DTB-186-BL	tissue	mCRPC	Lymph_node	seq004410	0.074203	22205866	seq004388	0.030725	23369759
DTB-187-BL	tissue	mCRPC	Bone	seq004683	0.068295	18431884	seq004589	0.027188	21065324
DTB-188-BL	tissue	mCRPC	Bone	seq004508	0.132079	18414655	seq004465	0.031332	21426802
DTB-190-BL	tissue	mCRPC	Lymph_node	seq004615	0.106667	23020020	seq004569	0.029614	19815750
DTB-194-PRO	tissue	mCRPC	Bone	seq004619	0.067013	25018615	seq004573	0.031396	23060148
DTB-201-PRO	tissue	mCRPC	Lymph_node	seq004499	0.070147	16868357	seq004455	0.03176	19121841
DTB-202-BL	tissue	mCRPC	Liver	seq004685	0.07309	20957062	seq004591	0.027904	23164460
DTB-202-BL_cfdna	cfdna	mCRPC	cfDNA	seq006638	0.10185	25949055	seq006619	0.033741	28675209
DTB-204-BL	tissue	mCRPC	Bone	seq004525	0.110793	29518838	seq004482	0.028633	23535491
DTB-205-BL	tissue	mCRPC	Lymph_node	seq004507	0.078263	16219617	seq004463	0.031684	22380589
DTB-206-BL	tissue	mCRPC	Lymph_node	seq004690	0.112457	20852608	seq004596	0.028325	22582413
DTB-210-BL	tissue	mCRPC	Bone	seq004518	0.230789	16821394	seq004475	0.031346	22039006
DTB-213-BL	tissue	mCRPC	Lymph_node	seq004628	0.102137	19533130	seq004582	0.02988	19566987
DTB-214-BL	tissue	mCRPC	Bone	seq004702	0.127606	22259241	seq004608	0.027189	22085920
DTB-214-BL_cfdna	cfdna	mCRPC	cfDNA	seq006715	0.165182	13908058	seq006703	0.041684	37099719
DTB-216-BL	tissue	mCRPC	Bone	seq000679	0.119947	11711697	seq000666	0.035454	10930595
DTB-216-BL_cfdna	cfdna	mCRPC	cfDNA	seq006718	0.202418	11056635	seq006706	0.037434	15068502
DTB-216-PRO	tissue	mCRPC	Bone	seq004414	0.117166	22048970	seq004392	0.028807	23216191
DTB-216-PRO_cfdna	cfdna	mCRPC	cfDNA	seq006639	0.054969	22031375	seq006620	0.032229	22051478
DTB-222-BL	tissue	mCRPC	Lymph_node	seq004530	0.123585	22015471	seq004487	0.029164	23207839
DTB-223-BL	tissue	mCRPC	Lymph_node	seq004500	0.092651	16855558	seq004456	0.031121	19863007
DTB-232-PRO	tissue	mCRPC	Bone	seq004529	0.057459	20183003	seq004486	0.028028	25152931
DTB-234-BL	tissue	mCRPC	Lymph_node	seq004415	0.053177	24298652	seq004393	0.117825	17278446
DTB-234-BL_cfdna	cfdna	mCRPC	cfDNA	seq006641	0.04143	20073212	seq006622	0.032821	19663888
DTB-251-BL	tissue	mCRPC	Bone	seq004627	0.05391	19260269	seq004581	0.029824	21014120
DTB-252-BL	tissue	mCRPC	Lymph_node	seq004541	0.101804	23720777	seq004498	0.028859	24035340
DTB-252-BL_cfdna	cfdna	mCRPC	cfDNA	seq006642	0.055713	20798653	seq006623	0.033087	21683191
DTB-255-BL	tissue	mCRPC	Lymph_node	seq004625	0.079264	20746503	seq004579	0.029968	20995348
DTB-258-BL	tissue	mCRPC	Bone	seq004526	0.115229	20750880	seq004483	0.028051	23520134
DTB-258-BL_cfdna	cfdna	mCRPC	cfDNA	seq006643	0.070625	22321148	seq006624	0.034634	24596470
DTB-260-BL	tissue	mCRPC	Bone	seq004686	0.032847	8469396	seq004592	0.02598	20297700
DTB-261-BL	tissue	mCRPC	Bone	seq004420	0.122994	22962149	seq004398	0.030444	24801813
DTB-261-BL_cfdna	cfdna	mCRPC	cfDNA	seq006644	0.054584	21169657	seq006625	0.033261	20455549
DTB-265-BL	tissue	mCRPC	Lymph_node	seq000681	0.114999	12721607	seq000668	0.037236	14106720
DTB-265-BL_cfdna	cfdna	mCRPC	cfDNA	seq006716	0.151926	13632694	seq006704	0.03854	18605925
DTB-265-PRO	tissue	mCRPC	Lymph_node	seq004412	0.095692	23857882	seq004390	0.02916	22169880
DTB-266-BL	tissue	mCRPC	Bone	seq004522	0.095402	19205475	seq004479	0.029023	24720639
NT-DTB-003-BL	tissue	Normal adjacent mCRPC biopsy tissue	Liver	seq004539	0.049935	25468577	seq004496	0.027593	23005842
NT-DTB-021-BL	tissue	Normal adjacent mCRPC biopsy tissue	Bone	seq004616	0.159684	21358036	seq004570	0.031205	20723978
NT-DTB-037-BL	tissue	Normal adjacent mCRPC biopsy tissue	Bone	seq004704	0.181215	22303518	seq004610	0.026885	22526501
NT-DTB-074-BL	tissue	Normal adjacent mCRPC biopsy tissue	Bone	seq004510	0.068079	19386568	seq004467	0.031719	18229596
NT-DTB-077-PRO	tissue	Normal adjacent mCRPC biopsy tissue	Bone	seq004623	0.153212	17983182	seq004577	0.030242	22442037
NT-DTB-188-BL	tissue	Normal adjacent mCRPC biopsy tissue	Bone	seq004703	0.092037	22598212	seq004609	0.027071	22668960
NT-DTB-194-PRO	tissue	Normal adjacent mCRPC biopsy tissue	Bone	seq004695	0.069195	24145361	seq004601	0.027911	21718501
ubc1	cfdna	mCRPC	cfDNA	seq010494	0.073702	19041771	seq010422	0.026475	17945546
ubc10	cfdna	mCRPC	cfDNA	seq010503	0.076977	18198027	seq010431	0.028227	19118583
ubc11	cfdna	mCRPC	cfDNA	seq010504	0.078116	16912438	seq010432	0.027409	20414499
ubc12	cfdna	mCRPC	cfDNA	seq010505	0.048106	14716328	seq010433	0.027946	22383959
ubc13	cfdna	mCRPC	cfDNA	seq010506	0.049146	19362434	seq010434	0.02544	19970085
ubc14	cfdna	mCRPC	cfDNA	seq010507	0.05513	19179425	seq010435	0.02489	21337626
ubc15	cfdna	mCRPC	cfDNA	seq010508	0.059514	17128898	seq010436	0.024593	17573211
ubc17	cfdna	mCRPC	cfDNA	seq010509	0.094929	20461205	seq010438	0.032989	22839208
ubc18	cfdna	mCRPC	cfDNA	seq010510	0.079441	19894025	seq010439	0.025756	17385867
ubc19	cfdna	mCRPC	cfDNA	seq010511	0.087697	15531651	seq010440	0.027293	21764820
ubc2	cfdna	mCRPC	cfDNA	seq010495	0.087552	18549665	seq010423	0.026852	20817775
ubc20	cfdna	mCRPC	cfDNA	seq010512	0.064712	17230911	seq010441	0.027768	18948013
ubc21	cfdna	mCRPC	cfDNA	seq010513	0.073576	17744383	seq010442	0.028963	22359484
ubc22	cfdna	mCRPC	cfDNA	seq010514	0.082184	19855174	seq010443	0.028948	24851151
ubc23	cfdna	mCRPC	cfDNA	seq010515	0.074803	24645151	seq010444	0.027098	24088578
ubc25	cfdna	mCRPC	cfDNA	seq010518	0.08026	16645909	seq010471	0.03399	20201300
ubc26	cfdna	mCRPC	cfDNA	seq010519	0.095275	16435100	seq010472	0.032686	18548552
ubc27	cfdna	mCRPC	cfDNA	seq010520	0.08379	15408780	seq010473	0.032415	16825835
ubc28	cfdna	mCRPC	cfDNA	seq010521	0.064202	17534028	seq010474	0.032495	20495744
ubc29	cfdna	mCRPC	cfDNA	seq010522	0.067373	17083959	seq010475	0.034892	20157427
ubc3	cfdna	mCRPC	cfDNA	seq010496	0.080085	18266682	seq010424	0.026342	19265189
ubc31	cfdna	mCRPC	cfDNA	seq010524	0.088808	16389577	seq010477	0.037093	18599808
ubc32	cfdna	mCRPC	cfDNA	seq010525	0.153219	14566484	seq010478	0.031186	14172587
ubc33	cfdna	mCRPC	cfDNA	seq010526	0.154611	15678333	seq010479	0.03932	19581727
ubc34	cfdna	mCRPC	cfDNA	seq010527	0.161502	14091920	seq010480	0.034198	19562396
ubc35	cfdna	mCRPC	cfDNA	seq010528	0.095647	19620676	seq010481	0.032833	21755203
ubc36	cfdna	mCRPC	cfDNA	seq010529	0.114813	15967822	seq010482	0.035548	18552627
ubc37	cfdna	mCRPC	cfDNA	seq010530	0.12368	17915890	seq010483	0.03509	20825574
ubc38	cfdna	mCRPC	cfDNA	seq010531	0.096483	17823272	seq010484	0.035005	18240221
ubc39	cfdna	mCRPC	cfDNA	seq010532	0.274158	13422291	seq010485	0.043576	19032510
ubc4	cfdna	mCRPC	cfDNA	seq010497	0.065097	19633024	seq010425	0.026848	21167364
ubc40	cfdna	mCRPC	cfDNA	seq010533	0.077426	15543138	seq010486	0.028853	13992170
ubc41	cfdna	mCRPC	cfDNA	seq010534	0.131116	17060315	seq010487	0.031499	16422976
ubc42	cfdna	mCRPC	cfDNA	seq010535	0.167306	17071410	seq010488	0.036746	18015535
ubc43	cfdna	mCRPC	cfDNA	seq010536	0.106709	15756767	seq010489	0.03459	16212799
ubc44	cfdna	mCRPC	cfDNA	seq010537	0.114259	17520461	seq010490	0.034927	19199327
ubc45	cfdna	mCRPC	cfDNA	seq010538	0.062387	15128329	seq010491	0.035225	20932437
ubc46	cfdna	mCRPC	cfDNA	seq010539	0.086171	16186104	seq010492	0.034846	18285931
ubc47	cfdna	mCRPC	cfDNA	seq010757	0.0643	16267018	seq010637	0.032796	13599259
ubc48	cfdna	mCRPC	cfDNA	seq010758	0.054424	14173187	seq010638	0.03389	19022794
ubc5	cfdna	mCRPC	cfDNA	seq010498	0.065664	18659905	seq010426	0.030693	20736075
ubc51	cfdna	mCRPC	cfDNA	seq010761	0.047868	11201294	seq010641	0.034351	17072438
ubc52	cfdna	mCRPC	cfDNA	seq010762	0.056199	14099162	seq010642	0.034651	17043655
ubc53	cfdna	mCRPC	cfDNA	seq010763	0.138837	17262454	seq010643	0.033728	18897411
ubc54	cfdna	mCRPC	cfDNA	seq010764	0.044588	10689734	seq010644	0.033475	17737727
ubc55	cfdna	mCRPC	cfDNA	seq010765	0.068657	16257067	seq010645	0.033166	17917209
ubc56	cfdna	mCRPC	cfDNA	seq010766	0.051052	14439222	seq010646	0.03085	17495164
ubc57	cfdna	mCRPC	cfDNA	seq010767	0.045577	14413729	seq010647	0.031035	18049999
ubc58	cfdna	mCRPC	cfDNA	seq010768	0.059561	17055111	seq010648	0.032554	17416565
ubc59	cfdna	mCRPC	cfDNA	seq010769	0.0651	16604298	seq010649	0.03368	21650330
ubc6	cfdna	mCRPC	cfDNA	seq010499	0.050333	21314481	seq010427	0.02649	18789870
ubc60	cfdna	mCRPC	cfDNA	seq010770	0.052879	19767247	seq010650	0.033678	19922020
ubc61	cfdna	mCRPC	cfDNA	seq010771	0.049083	15695989	seq010651	0.028831	14343637
ubc62	cfdna	mCRPC	cfDNA	seq010772	0.052035	16360843	seq010652	0.033224	18717930
ubc63	cfdna	mCRPC	cfDNA	seq010773	0.070404	13911548	seq010653	0.032312	15048422
ubc64	cfdna	mCRPC	cfDNA	seq010774	0.043331	14773140	seq010654	0.030021	18101294
ubc65	cfdna	mCRPC	cfDNA	seq010775	0.04945	16005255	seq010655	0.030914	19132713
ubc66	cfdna	mCRPC	cfDNA	seq010776	0.062883	15845477	seq010656	0.031244	14884487
ubc67	cfdna	mCRPC	cfDNA	seq010777	0.072023	14498449	seq010657	0.033552	16569195
ubc68	cfdna	mCRPC	cfDNA	seq010778	0.073855	15920003	seq010658	0.032592	18147587
ubc7	cfdna	mCRPC	cfDNA	seq010500	0.052098	19755322	seq010428	0.025291	19472965
ubc70	cfdna	mCRPC	cfDNA	seq010780	0.117268	15082029	seq010660	0.034266	16488561
ubc8	cfdna	mCRPC	cfDNA	seq010501	0.055735	19043538	seq010429	0.027528	19595025
ubc9	cfdna	mCRPC	cfDNA	seq010502	0.19379	13206817	seq010430	0.029671	20908822
